# Supplementary material for: In Vitro and In Vivo Therapeutic Potential of 6,6′-Dihydroxythiobinupharidine (DTBN) from Nuphar lutea on Cells and K18-hACE2 Mice Infected with SARS-CoV-2
Source: Int J Mol Sci. 2023 May 5;24(9):8327. doi: 10.3390/ijms24098327 (PMC10179516; doi:10.3390/ijms24098327)
Supplement: Supplementary file 1 [file ijms-24-08327-s001.zip]

Archive with 1 entries (1 files):
- ijms-2327060-supplementary.docx
